# Supplementary material for: 3D-printed integrative probeheads for magnetic resonance
Source: Nat Commun. 2020 Nov 13;11:5793. doi: 10.1038/s41467-020-19711-y (PMC7666178; doi:10.1038/s41467-020-19711-y)
Supplement: Supplementary file 2 — Source data [file 41467_2020_19711_MOESM2_ESM.xlsx]

## Sheet: Fig. 2a
Fig. 2a	Mixing ratio of gold microparticle (wt%)	Conductivity of liquid metal pastes (106 S/m)
	0	3.47	3.54	3.51	3.52	3.46
	1	3.59	3.62	3.59	3.61	3.64
	2	3.71	3.7	3.67	3.7	3.68
	3	3.81	3.83	3.84	3.79	3.83
	4	3.77	3.8	3.82	3.78	3.78
	5	3.63	3.65	3.61	3.64	3.65

## Sheet: Fig. 2b
Fig. 2b	Temprature (K)	Conductivity of LM pastes (106 S/m)
		0 wt%			1 wt%			2 wt%			3 wt%
	293	3.498	3.499	3.496	3.611	3.612	3.61	3.683	3.682	3.684	3.823	3.822	3.824
	295	3.494	3.493	3.495	3.607	3.607	3.609	3.679	3.677	3.68	3.819	3.818	3.819
	297	3.491	3.492	3.49	3.604	3.603	3.605	3.676	3.677	3.674	3.815	3.814	3.816
	299	3.488	3.488	3.486	3.6	3.598	3.602	3.672	3.671	3.673	3.812	3.811	3.813
	301	3.484	3.486	3.483	3.597	3.599	3.597	3.668	3.668	3.667	3.808	3.809	3.808
	303	3.481	3.483	3.479	3.593	3.592	3.594	3.665	3.666	3.664	3.804	3.803	3.806
	308	3.485	3.482	3.488	3.598	3.596	3.602	3.67	3.673	3.668	3.811	3.807	3.815

## Sheet: Fig. 4c
Fig.4c	Time (min)	Normalized concentration (mol/L)
		Ethanol			Acetic acid			Carbon dioxide
	0	1	1	1	0	0	0	0	0	0
	120	0.93	0.89	0.94	0.05	0.07	0.06	0.0051	0.0049	0.0058
	240	0.85	0.88	0.82	0.11	0.13	0.12	0.0089	0.0081	0.0093
	360	0.81	0.82	0.77	0.15	0.19	0.17	0.0112	0.011	0.0119
	480	0.79	0.79	0.73	0.19	0.235	0.22	0.0128	0.0124	0.0131
	600	0.76	0.78	0.71	0.22	0.27	0.23	0.0142	0.0135	0.0144

## Sheet: Fig. 6a
Fig. 6a	Flow rate (μL/min)	ΔFWHM (Hz)			ΔMn2+ concentration (mmol/L)
	20	9	7	14	0.1	0.07	0.14
	65	25	17	36	0.3	0.26	0.35
	110	54	43	64	0.6	0.53	0.66
	155	98	83	114	1.01	0.93	1.08
	200	176	157	196	1.75	1.66	1.87

## Sheet: Supplementary Fig. 5a
Supplementary Fig. 5a	Ga		EGaIn		AgMPs in Ga		AuMPs in Ga
	Vlotage (mV)	Current (A)	Vlotage (mV)	Current (A)	Vlotage (mV)	Current (A)	Vlotage (mV)	Current (A)
	0.9	0.322	1.12	0.33	2.735	0.302	0.801	0.32
	1.5	0.632	2.209	0.629	5.334	0.612	1.403	0.619
	2.1	0.937	3.346	0.926	8.159	0.917	1.895	0.916
	3	1.242	4.429	1.263	10.596	1.222	2.9	1.253
	3.7	1.55	5.491	1.595	12.928	1.53	3.511	1.585
	4.5	1.851	6.82	1.894	15.42	1.831	4.403	1.884
	5.3	2.173	7.781	2.227	17.703	2.143	5.205	2.217
	6.1	2.47	8.846	2.523	20.26	2.45	6.103	2.513
	7	2.772	10.012	2.857	22.105	2.752	6.897	2.847

## Sheet: Supplementary Fig. 6a
Supplementary Fig. 6a	Solid Ga		Liquid Ga		Solid EGaIn		Liquid EGaIn
	Vlotage (mV)	Current (A)	Vlotage (mV)	Current (A)	Vlotage (mV)	Current (A)	Vlotage (mV)	Current (A)
	6.45	0.227	7.38	0.261	9.25	0.233	9.52	0.233
	13.26	0.461	14.26	0.506	18.85	0.475	19.16	0.469
	20	0.692	21.37	0.748	28.43	0.715	28.57	0.7
	26.63	0.924	28.26	0.995	38.02	0.955	38.16	0.932
	33.58	1.161	35.28	1.242	47.71	1.195	48.06	1.167
	40.48	1.387	42.13	1.473	57.15	1.429	57.42	1.396
	47.45	1.621	49.87	1.723	67.03	1.668	67.06	1.629
	54.28	1.849	56.45	1.963	76.44	1.899	76.68	1.861
	60.35	2.071	63.34	2.21	86.04	2.128	86.33	2.091

## Sheet: Supplementary Fig. 10
Supplementary Fig. 10	Pules length (µs)	Normalized intensity
	1.53	3.6559
	3.06	7.22003
	4.59	10.1569
	6.12	12.109
	7.65	12.9937
	9.18	12.6679
	10.71	11.2314
	12.24	8.89487
	13.77	5.90333
	15.3	2.63025
	16.83	-2.03152
	18.36	-5.09679
	19.89	-7.40211
	21.42	-9.32514
	22.95	-10.521
	24.48	-9.76225
	26.01	-8.50573
	27.54	-6.86439
	29.07	-4.72606
	30.6	-2.2773
	32.13	2.50962
	33.66	4.53258
	35.19	6.13417
	36.72	8.2821
	38.25	9.51997
	39.78	8.62224
	41.31	6.83179
	42.84	5.60473
	44.37	4.2147
	45.9	2.05295
	47.43	-1.97749
	48.96	-3.41812
	50.49	-5.18596
	52.02	-7.81294
	53.55	-9.0134
	55.08	-8.34484
	56.61	-6.14582
	58.14	-4.40203
	59.67	-2.65567
	61.2	-0.90411
	62.73	2.53716
	64.26	3.93922
	65.79	6.18983
	67.32	7.35706
	68.85	8.46671
	70.38	7.9719
	71.91	5.92149
	73.44	4.39451
	74.97	2.69914
	76.5	0.99482

## Sheet: Supplementary Fig. 15b
Supplementary Fig. 15b	High concentration (in red)		Low concentration (in blue)
	Distence (mm)	Normalized Concentration (%)	Distence (mm)	Normalized Concentration (%)
	0	98.4615	0	0.573015
	0.268247	98.0496	0.270543	0.966873
	0.544551	96.5831	0.555378	1.88789
	0.821569	95.1315	0.84462	2.72721
	1.09859	94.6514	1.13387	4.14449
	1.37561	93.8569	1.42312	4.88005
	1.65264	91.1621	1.71237	6.04185
	1.92966	87.5228	2.00162	6.97052
	2.20668	86.5779	2.29087	7.9263
	2.4837	84.8422	2.58012	9.63207
	2.76067	84.6366	2.86935	9.43784
	3.0469	84.1298	3.16306	9.96881
	3.3458	84.2942	3.46183	11.6834
	3.6458	82.6935	3.76162	12.994
	3.94586	80.2914	4.06147	15.3676
	4.2459	77.7968	4.36131	17.4285
	4.54595	78.2625	4.66115	19.6318
	4.84601	77.2105	4.961	19.4305
	5.14605	76.5571	5.26085	19.4402
	5.4461	76.0708	5.5607	21.9794
	5.74615	74.5312	5.86055	23.2314
	6.0462	73.9824	6.16039	23.7912
	6.34625	74.1114	6.46024	23.5075
	6.6463	74.1591	6.76009	23.7512
	6.94635	74.0111	7.05993	23.6168
	7.24641	72.9666	7.35978	24.3216
	7.54646	72.5452	7.65963	26.0079
	7.84651	71.5024	7.95947	27.0032
	8.14655	70.6138	8.25932	26.6494
	8.4466	70.5038	8.55917	27.5927
	8.74665	70.372	8.85901	27.9683
	9.0467	69.8062	9.15886	28.1521
	9.34676	69.6742	9.45871	28.4866
	9.64681	69.2858	9.75855	29.156
	9.94686	68.6575	10.0584	29.7671
	10.2469	68.3531	10.3582	31.3839
	10.547	68.1326	10.6581	31.0533
	10.847	67.1916	10.9579	31.7725
	11.1471	67.5863	11.2578	31.9148
	11.4471	67.4006	11.5576	32.2225
	11.7472	66.9342	11.8575	32.7849
	12.0472	66.1373	12.1573	33.6052
	12.3472	65.1153	12.4572	34.1173
	12.6473	64.426	12.757	34.7798
	12.9473	64.1493	13.0569	34.5471
	13.2474	63.9106	13.3567	34.8841
	13.5474	63.4988	13.6565	35.5904
	13.8475	63.1755	13.9564	35.9518
	14.1475	62.7794	14.2562	36.0385
	14.4476	62.9888	14.5561	37.1883
	14.7476	62.6477	14.8559	37.7007
	15.0477	61.6272	15.1558	37.4008
	15.3477	61.3893	15.4556	37.7464
	15.6478	61.2951	15.7555	37.9812
	15.9478	61.2104	16.0553	38.5969
	16.2479	60.9829	16.3552	38.9642
	16.5479	60.8564	16.655	39.0106
	16.848	60.2168	16.9548	38.9278
	17.148	59.5348	17.2547	39.395
	17.4481	59.8053	17.5545	39.5944
	17.7481	59.6534	17.8544	39.72
	18.0482	59.2427	18.1542	40.155
	18.3482	59.2403	18.4541	40.3998
	18.6483	58.8859	18.7539	40.5415
	18.9483	58.7161	19.0538	40.2299
	19.2484	58.7781	19.3536	41.0317
	19.5484	58.7385	19.6535	41.2454
	19.8485	58.76	19.9533	41.3637
	20.1485	58.6713	20.2532	41.5419
	20.4486	58.5564	20.553	41.6734
	20.7486	58.3867	20.8528	41.7671
	21.0487	58.2859	21.1527	41.9783
	21.3487	58.1436	21.4525	42.2603
	21.6488	57.858	21.7524	42.7422
	21.9488	57.6258	22.0522	42.8532
	22.2489	57.6315	22.3521	43.1785
	22.5489	57.4215	22.6519	43.306
	22.849	57.1238	22.9518	43.3364
	23.149	56.8233	23.2516	43.6953
	23.4491	56.738	23.5515	43.8616
	23.7491	56.5775	23.8513	43.7245
	24.0491	56.2465	24.1511	43.9374
	24.3492	55.9365	24.451	44.0661
	24.6492	55.8188	24.7508	44.3457
	24.9493	56.1153	25.0507	44.5287
	25.2493	55.9813	25.3505	44.6679
	25.5494	55.7908	25.6504	44.9361
	25.8494	55.5983	25.9502	44.9133
	26.1495	55.4842	26.2501	45.0825
	26.4495	55.4374	26.5499	45.1164
	26.7496	55.2568	26.8498	45.1553
	27.0496	55.1525	27.1496	45.3347
	27.3497	55.0397	27.4494	45.3958
	27.6497	54.7967	27.7493	45.3154
	27.9498	54.7301	28.0491	45.5351
	28.2498	54.7205	28.349	45.6056
	28.5499	54.6076	28.6488	45.557
	28.8499	54.4815	28.9487	45.6185
	29.15	54.1806	29.2485	45.7804
	29.45	54.1647	29.5484	45.9735
	29.7501	54.1517	29.8482	46.0405
	30.0501	54.1316	30.1481	46.2251
	30.3502	54.0309	30.4479	46.2357
	30.6502	53.8837	30.7477	46.3036
	30.9503	53.6899	31.0476	46.4568
	31.2503	53.7027	31.3474	46.515
	31.5504	53.5251	31.6473	46.4985
	31.8504	53.357	31.9471	46.6597
	32.1505	53.2062	32.247	46.79
	32.4505	53.1264	32.5468	47.0322
	32.7506	53.0978	32.8467	46.9599
	33.0506	53.0461	33.1465	47.0623
	33.3507	52.933	33.4463	47.1988
	33.6507	52.7347	33.7462	47.2509
	33.9508	52.753	34.046	47.4433
	34.2508	52.6346	34.3459	47.4875
	34.5509	52.6348	34.6457	47.6382
	34.8509	52.5437	34.9456	47.6879
	35.151	52.6694	35.2454	47.6599
	35.451	52.5814	35.5453	47.6087
	35.7511	52.4831	35.8451	47.6228
	36.0511	52.4183	36.145	47.7327
	36.3512	52.3151	36.4448	47.8573
	36.6512	52.3693	36.7446	47.8481
	36.9513	52.2261	37.0445	47.939
	37.2513	52.0501	37.3443	47.9766
	37.5514	52.0538	37.6442	48.0215
	37.8514	51.9129	37.944	48.0232
	38.1515	51.8489	38.2439	48.0709
	38.4515	51.8802	38.5437	48.0068
	38.7516	51.7382	38.8436	48.0687
	39.0516	51.7355	39.1434	48.1012
	39.3516	51.7529	39.4432	48.1284
	39.6517	51.6662	39.7431	48.2057
	39.9517	51.6603	40.0429	48.2655
	40.2518	51.6881	40.3428	48.325
	40.5518	51.6651	40.6426	48.4203
	40.8519	51.5378	40.9425	48.4502
	41.1519	51.5143	41.2423	48.4878
	41.452	51.4866	41.5422	48.4871
	41.752	51.4129	41.842	48.5095
	42.0521	51.3396	42.1419	48.5167
	42.3521	51.3184	42.4417	48.59
	42.6522	51.2692	42.7415	48.6049
	42.9522	51.2629	43.0414	48.5996
	43.2523	51.2465	43.3412	48.6806
	43.5523	51.2676	43.6411	48.6847
	43.8524	51.2694	43.9409	48.7468
	44.1524	51.2319	44.2408	48.755
	44.4525	51.2024	44.5406	48.8387
	44.7525	51.1435	44.8405	48.7881
	45.0526	51.1276	45.1403	48.8955
	45.3526	51.0858	45.4402	48.8966
	45.6527	51.0461	45.74	48.8835
	45.9527	51.0022	46.0398	48.9005
	46.2528	50.9253	46.3397	48.9176
	46.5528	50.9143	46.6395	48.9596
	46.8529	50.8995	46.9394	48.959
	47.1529	50.9113	47.2392	48.9864
	47.453	50.9039	47.5391	49.0452
	47.753	50.8982	47.8389	49.1414
	48.0531	50.8671	48.1388	49.1694
	48.3531	50.8435	48.4386	49.1514
	48.6532	50.8392	48.7384	49.1655
	48.9532	50.8171	49.0383	49.1788
	49.2533	50.805	49.3381	49.1691
	49.5533	50.7858	49.638	49.1681
	49.8534	50.7528	49.9378	49.1969
	50.1534	50.7163	50.2377	49.2296
	50.4535	50.6901	50.5375	49.206
	50.7535	50.6652	50.8374	49.2198
	51.0536	50.6208	51.1372	49.2469
	51.3536	50.6322	51.437	49.2465
	51.6537	50.6073	51.7369	49.299
	51.9537	50.5771	52.0367	49.2938
	52.2538	50.5666	52.3366	49.3057
	52.5538	50.5597	52.6364	49.3291
	52.8539	50.5619	52.9363	49.3351
	53.1539	50.5399	53.2361	49.3512
	53.454	50.5093	53.536	49.3629
	53.754	50.4907	53.8358	49.3731
	54.0541	50.4795	54.1356	49.4021
	54.3541	50.4634	54.4355	49.4249
	54.6542	50.4589	54.7353	49.4453
	54.9542	50.4469	55.0352	49.4264
	55.2543	50.4226	55.335	49.4389
	55.5543	50.4053	55.6349	49.4645
	55.8544	50.4069	55.9347	49.4682
	56.1544	50.4	56.2346	49.4765
	56.4545	50.3894	56.5344	49.487
	56.7545	50.3691	56.8343	49.499
	57.0546	50.3539	57.1341	49.5061
	57.3546	50.3213	57.4339	49.5204
	57.6547	50.3171	57.7338	49.5318
	57.9547	50.3176	58.0336	49.548
	58.2548	50.3196	58.3335	49.5561
	58.5548	50.3061	58.6333	49.5536
	58.8549	50.301	58.9332	49.5667
	59.1549	50.2968	59.233	49.5858
	59.455	50.2841	59.5329	49.5884
	59.755	50.275	59.8327	49.6002
	60.0551	50.2645	60.1325	49.5978
	60.3551	50.2565	60.4324	49.591
	60.6552	50.2468	60.7322	49.6054
	60.9552	50.2436	61.0321	49.6103
	61.2553	50.2411	61.3319	49.6198
	61.5553	50.2276	61.6318	49.6247
	61.8554	50.2189	61.9316	49.6183
	62.1554	50.2024	62.2315	49.6257
	62.4555	50.1986	62.5313	49.6364
	62.7555	50.1952	62.8311	49.6478
	63.0556	50.1948	63.131	49.6599
	63.3556	50.1864	63.4308	49.6646
	63.6557	50.1774	63.7307	49.6743
	63.9557	50.1658	64.0305	49.6851
	64.2558	50.172	64.3304	49.6849
	64.5558	50.1671	64.6302	49.6833
	64.8559	50.1597	64.9301	49.6903
	65.1559	50.16	65.2299	49.6946
	65.456	50.1559	65.5297	49.699
	65.756	50.15	65.8296	49.7067
	66.0561	50.1318	66.1294	49.7145
	66.3561	50.1251	66.4293	49.7108
	66.6562	50.1237	66.7291	49.7223
	66.9562	50.1151	67.029	49.7232
	67.2563	50.1088	67.3288	49.7256
	67.5563	50.0992	67.6287	49.7356
	67.8564	50.0893	67.9285	49.7366
	68.1564	50.0728	68.2283	49.7359
	68.4565	50.0783	68.5282	49.7394
	68.7565	50.0766	68.828	49.7446
	69.0566	50.074	69.1279	49.7408
	69.3566	50.0804	69.4277	49.7454
	69.6567	50.0775	69.7276	49.75
	69.9567	50.0658	70.0274	49.7623
	70.2568	50.0473	70.3273	49.7657
	70.5568	50.0425	70.6271	49.7739
	70.8569	50.0377	70.9269	49.7761
	71.1569	50.0368	71.2268	49.776
	71.457	50.0355	71.5266	49.7817
	71.757	50.034	71.8265	49.7816
	72.0571	50.0351	72.1263	49.7839
	72.3571	50.0318	72.4262	49.7865
	72.6572	50.0315	72.726	49.7886
	72.9572	50.0263	73.0259	49.7921
	73.2573	50.0215	73.3257	49.7924
	73.5573	50.0187	73.6255	49.7906
	73.8574	50.0151	73.9254	49.7957
	74.1574	50.0147	74.2252	49.7986
	74.4575	50.0111	74.5251	49.8036
	74.7575	50.0094	74.8249	49.8048
	75.0576	50.0093	75.1248	49.8053
	75.3576	50.0058	75.4246	49.8098
	75.6577	50.006	75.7245	49.8139
	75.9577	50.004	76.0243	49.8152
	76.2578	50.0013	76.3241	49.8179
	76.5578	50.0002	76.624	49.8169
	76.8579	49.9987	76.9238	49.8176
	77.1579	49.9986	77.2237	49.8169
	77.458	49.9963	77.5235	49.8197
	77.758	49.9943	77.8234	49.8228
	78.0581	49.9882	78.1232	49.8235
	78.3581	49.9881	78.4231	49.8272
	78.6582	49.986	78.7229	49.8284
	78.9582	49.9823	79.0227	49.8337
	79.2583	49.9773	79.3226	49.8345
	79.5583	49.9772	79.6224	49.836
	79.8584	49.975	79.9223	49.8372
	80.1584	49.9702	80.2221	49.8373
	80.4585	49.9674	80.522	49.8386
	80.7585	49.9642	80.8218	49.8383
	81.0586	49.9646	81.1216	49.8378
	81.3586	49.965	81.4215	49.8408
	81.6587	49.9645	81.7213	49.8416
	81.9587	49.9622	82.0212	49.8425
	82.2588	49.9626	82.321	49.8441
	82.5588	49.9591	82.6209	49.8442
	82.8589	49.9585	82.9207	49.8449
	83.1589	49.9572	83.2206	49.847
	83.459	49.956	83.5204	49.8479
	83.759	49.9524	83.8202	49.8496
	84.0591	49.9519	84.1201	49.8509
	84.3591	49.9512	84.4199	49.8506
	84.6592	49.949	84.7198	49.8507
	84.9592	49.949	85.0196	49.8507
	85.2593	49.9483	85.3195	49.8535
	85.5593	49.9477	85.6193	49.8558
	85.8594	49.9457	85.9192	49.8575
	86.1594	49.9445	86.219	49.8582
	86.4595	49.9441	86.5188	49.8576
	86.7595	49.9435	86.8187	49.858
	87.0596	49.9434	87.1185	49.8586
	87.3596	49.9423	87.4184	49.859
	87.6597	49.9387	87.7182	49.86
	87.9597	49.9392	88.0181	49.8625
	88.2598	49.9381	88.3179	49.8637
	88.5598	49.9364	88.6177	49.8644
	88.8599	49.9338	88.9176	49.8643
	89.1599	49.9344	89.2174	49.865
	89.46	49.934	89.5173	49.8658
	89.76	49.9336	89.8171	49.8673
	90.0601	49.9342	90.117	49.8685
	90.3601	49.9344	90.4168	49.8691
	90.6602	49.9333	90.7167	49.8681
	90.9602	49.9323	91.0165	49.8693
	91.2603	49.9308	91.3163	49.8702
	91.5603	49.929	91.6162	49.8697
	91.8604	49.9285	91.916	49.8701
	92.1604	49.9283	92.2159	49.8713
	92.4605	49.9271	92.5157	49.8712
	92.7605	49.9263	92.8156	49.8724
	93.0606	49.9252	93.1154	49.8729
	93.3606	49.9249	93.4153	49.8737
	93.6607	49.924	93.7151	49.8741
	93.9607	49.923	94.0149	49.8743
	94.2608	49.9225	94.3148	49.8745
	94.5608	49.9223	94.6146	49.8753
	94.8609	49.9214	94.9145	49.8763
	95.1609	49.9211	95.2143	49.8768
	95.461	49.9204	95.5142	49.8777
	95.761	49.9195	95.814	49.8786
	96.0611	49.9185	96.1138	49.8791
	96.3611	49.9179	96.4137	49.8795
	96.6612	49.9189	96.7135	49.8795
	96.9612	49.9188	97.0134	49.8795
	97.2613	49.9181	97.3132	49.8797
	97.5613	49.9178	97.6131	49.8803
	97.8614	49.9168	97.9129	49.8811
	98.1614	49.9159	98.2128	49.8814
	98.4615	49.9148	98.5126	49.8818
	98.7615	49.9134	98.8124	49.8819
	99.0616	49.9131	99.1123	49.8821
	99.3616	49.9128	99.4121	49.8824
	99.6617	49.9124	99.712	49.8826
	99.9617	49.9124	100.012	49.8828
	100.262	49.912	100.312	49.8833
	100.562	49.9118	100.612	49.8837
	100.862	49.9119	100.911	49.8841
	101.162	49.9113	101.211	49.8839
	101.462	49.9103	101.511	49.884
	101.762	49.9103	101.811	49.8841
	102.062	49.9099	102.111	49.8845
	102.362	49.9095	102.411	49.8848
	102.662	49.9092	102.71	49.8851
	102.962	49.9093	103.01	49.8853
	103.262	49.9092	103.31	49.8855
	103.562	49.9089	103.61	49.8857
	103.862	49.908	103.91	49.8858
	104.162	49.9075	104.21	49.8861
	104.463	49.9076	104.509	49.8864
	104.763	49.9073	104.809	49.8866
	105.063	49.9075	105.109	49.8868
	105.363	49.9071	105.409	49.887
	105.663	49.9065	105.709	49.8873
	105.963	49.9061	106.009	49.8873
	106.263	49.9059	106.309	49.8875
	106.563	49.906	106.608	49.8877
	106.863	49.9053	106.908	49.8879
	107.163	49.9049	107.208	49.888
	107.463	49.9047	107.508	49.8882
	107.763	49.9046	107.808	49.8885
	108.063	49.9047	108.108	49.8886
	108.363	49.9043	108.407	49.8889
	108.663	49.9038	108.707	49.8888
	108.963	49.903	109.007	49.889
	109.263	49.9028	109.307	49.8892
	109.563	49.9025	109.607	49.8893
	109.863	49.9026	109.907	49.8895
	110.163	49.9019	110.206	49.8897
	110.464	49.9019	110.506	49.8897
	110.764	49.9017	110.806	49.8899
	111.064	49.9021	111.106	49.89
	111.364	49.9018	111.406	49.8901
	111.664	49.9018	111.706	49.8901
	111.964	49.9017	112.006	49.8902
	112.264	49.9012	112.305	49.8904
	112.564	49.9009	112.605	49.8905
	112.864	49.9006	112.905	49.8905
	113.164	49.9006	113.205	49.8907
	113.464	49.9004	113.505	49.8908
	113.764	49.9003	113.805	49.8908
	114.064	49.9002	114.104	49.891
	114.364	49.9002	114.404	49.891
	114.664	49.9002	114.704	49.891
	114.964	49.8999	115.004	49.8912
	115.264	49.8997	115.304	49.8912
	115.564	49.8994	115.604	49.8913
	115.864	49.8993	115.904	49.8915
	116.164	49.8993	116.203	49.8915
	116.465	49.8992	116.503	49.8916
	116.765	49.8991	116.803	49.8916
	117.065	49.8991	117.103	49.8917
	117.365	49.8991	117.403	49.8918
	117.665	49.899	117.703	49.8919
	117.965	49.899	118.002	49.8918
	118.265	49.8987	118.302	49.8919
	118.565	49.8984	118.602	49.8919
	118.865	49.8985	118.902	49.892
	119.165	49.8983	119.202	49.8922
	119.465	49.8983	119.502	49.8923
	119.765	49.8982	119.801	49.8923
	120.065	49.8981	120.101	49.8923
	120.365	49.898	120.401	49.8923
	120.665	49.898	120.701	49.8924
	120.965	49.8978	121.001	49.8924
	121.265	49.8977	121.301	49.8925
	121.565	49.8976	121.601	49.8926
	121.865	49.8977	121.9	49.8927
	122.166	49.8975	122.2	49.8927
	122.466	49.8974	122.5	49.8927
	122.766	49.8974	122.8	49.8927
	123.066	49.8974	123.1	49.8928
	123.366	49.8974	123.4	49.8928
	123.666	49.8972	123.699	49.8929
	123.966	49.8972	123.999	49.8929
	124.266	49.8971	124.299	49.8929
	124.566	49.897	124.599	49.893
	124.866	49.8971	124.899	49.8931
	125.166	49.897	125.199	49.8932
	125.466	49.8968	125.499	49.8932
	125.766	49.8968	125.798	49.8932
	126.066	49.8968	126.098	49.8932
	126.366	49.8967	126.398	49.8932
	126.666	49.8966	126.698	49.8932
	126.966	49.8965	126.998	49.8933
	127.266	49.8964	127.298	49.8933
	127.566	49.8964	127.597	49.8933
	127.866	49.8964	127.897	49.8933
	128.167	49.8963	128.197	49.8933
	128.467	49.8962	128.497	49.8934
	128.767	49.8963	128.797	49.8933
	129.067	49.8962	129.097	49.8934
	129.367	49.8962	129.396	49.8935
	129.667	49.8961	129.696	49.8935
	129.967	49.8961	129.996	49.8935
	130.267	49.896	130.296	49.8935
	130.567	49.896	130.596	49.8935
	130.867	49.8959	130.896	49.8935
	131.167	49.8959	131.196	49.8936
	131.467	49.8959	131.495	49.8936
	131.767	49.8958	131.795	49.8936
	132.067	49.8958	132.095	49.8936
	132.367	49.8958	132.395	49.8936
	132.667	49.8957	132.695	49.8936
	132.967	49.8957	132.995	49.8937
	133.267	49.8957	133.294	49.8937
	133.567	49.8957	133.594	49.8937
	133.868	49.8957	133.894	49.8937
	134.168	49.8957	134.194	49.8937
	134.468	49.8956	134.494	49.8938
	134.768	49.8955	134.794	49.8938
	135.068	49.8955	135.093	49.8938
	135.368	49.8955	135.393	49.8938
	135.668	49.8955	135.693	49.8938
	135.968	49.8955	135.993	49.8938
	136.268	49.8954	136.293	49.8939
	136.568	49.8955	136.593	49.8939
	136.868	49.8954	136.893	49.8939
	137.168	49.8954	137.192	49.8939
	137.468	49.8953	137.492	49.8939
	137.768	49.8953	137.792	49.8939
	138.068	49.8954	138.092	49.8939
	138.368	49.8953	138.392	49.8939
	138.668	49.8953	138.692	49.8939
	138.968	49.8953	138.991	49.8939
	139.268	49.8952	139.291	49.8939
	139.568	49.8952	139.591	49.894
	139.869	49.8952	139.891	49.894
	140.169	49.8952	140.191	49.894
	140.469	49.8952	140.491	49.894
	140.769	49.8952	140.791	49.894
	141.069	49.8952	141.09	49.894
	141.369	49.8951	141.39	49.894
	141.669	49.8951	141.69	49.894
	141.969	49.8951	141.99	49.894
	142.269	49.8951	142.29	49.894
	142.569	49.8951	142.59	49.894
	142.869	49.895	142.889	49.8941
	143.169	49.895	143.189	49.894
	143.469	49.895	143.489	49.8941
	143.769	49.895	143.789	49.8941
	144.069	49.895	144.089	49.8941
	144.369	49.895	144.389	49.8941
	144.669	49.8949	144.688	49.8941
	144.969	49.8949	144.988	49.8941
	145.269	49.8949	145.288	49.8941
	145.57	49.8949	145.588	49.8941
	145.87	49.8949	145.888	49.8941
	146.17	49.8949	146.188	49.8941
	146.47	49.8949	146.488	49.8941
	146.77	49.8949	146.787	49.8942
	147.07	49.8949	147.087	49.8942
	147.37	49.8949	147.387	49.8942
	147.67	49.8948	147.687	49.8942
	147.97	49.8948	147.987	49.8942
	148.27	49.8948	148.287	49.8942
	148.57	49.8948	148.586	49.8942
	148.87	49.8948	148.886	49.8942
	149.17	49.8948	149.186	49.8942
	149.47	49.8948	149.486	49.8942
	149.77	49.8948	149.786	49.8942
	150.07	49.8948	150.086	49.8942
	150.37	49.8948	150.385	49.8942
	150.67	49.8948	150.685	49.8942
	150.97	49.8948	150.985	49.8942
	151.27	49.8948	151.285	49.8942
	151.571	49.8947	151.585	49.8942
	151.871	49.8947	151.885	49.8942
	152.171	49.8947	152.185	49.8942
	152.471	49.8947	152.484	49.8942
	152.771	49.8947	152.784	49.8942
	153.071	49.8947	153.084	49.8942
	153.371	49.8947	153.384	49.8942
	153.671	49.8947	153.684	49.8942
	153.971	49.8947	153.984	49.8942
	154.271	49.8947	154.283	49.8943
	154.571	49.8947	154.583	49.8943
	154.871	49.8947	154.883	49.8943
	155.171	49.8946	155.183	49.8943
	155.471	49.8946	155.483	49.8943
	155.771	49.8946	155.783	49.8943
	156.071	49.8946	156.082	49.8943
	156.371	49.8946	156.382	49.8943
	156.671	49.8946	156.682	49.8943
	156.971	49.8946	156.982	49.8943
	157.272	49.8946	157.282	49.8943
	157.572	49.8946	157.582	49.8943
	157.872	49.8946	157.882	49.8943
	158.172	49.8946	158.181	49.8943
	158.472	49.8946	158.481	49.8943
	158.772	49.8946	158.781	49.8943
	159.072	49.8946	159.081	49.8943
	159.372	49.8946	159.381	49.8943
	159.672	49.8946	159.681	49.8943
	159.972	49.8946	159.98	49.8943
	160.272	49.8945	160.28	49.8943
	160.572	49.8945	160.58	49.8943
	160.872	49.8945	160.88	49.8943
	161.172	49.8945	161.18	49.8943
	161.472	49.8945	161.48	49.8943
	161.772	49.8945	161.78	49.8943
	162.072	49.8945	162.079	49.8943
	162.372	49.8945	162.379	49.8943
	162.672	49.8945	162.679	49.8943
	162.973	49.8945	162.979	49.8943
	163.273	49.8945	163.279	49.8943
	163.573	49.8945	163.579	49.8943
	163.873	49.8945	163.878	49.8943
	164.173	49.8945	164.178	49.8943
	164.473	49.8945	164.478	49.8943
	164.773	49.8945	164.778	49.8943
	165.073	49.8945	165.078	49.8943
	165.373	49.8945	165.378	49.8943
	165.673	49.8945	165.677	49.8943
	165.973	49.8945	165.977	49.8943
	166.273	49.8945	166.277	49.8943
	166.573	49.8945	166.577	49.8943
	166.873	49.8945	166.877	49.8943
	167.173	49.8945	167.177	49.8943
	167.473	49.8945	167.477	49.8943
	167.773	49.8945	167.776	49.8943
	168.073	49.8945	168.076	49.8943
	168.373	49.8945	168.376	49.8943
	168.674	49.8945	168.676	49.8943
	168.974	49.8945	168.976	49.8943
	169.274	49.8945	169.276	49.8943
	169.574	49.8945	169.575	49.8943
	169.874	49.8945	169.875	49.8943
	170.174	49.8945	170.175	49.8943
	170.474	49.8945	170.475	49.8943
	170.774	49.8945	170.775	49.8943
	171.074	49.8945	171.075	49.8943
	171.374	49.8944	171.374	49.8943
	171.674	49.8944	171.674	49.8943
	171.974	49.8944	171.974	49.8943
	172.274	49.8944	172.274	49.8943
	172.574	49.8944	172.574	49.8943
	172.874	49.8944	172.874	49.8943
	173.174	49.8944	173.174	49.8943
	173.474	49.8944	173.473	49.8943
	173.774	49.8944	173.773	49.8943
	174.074	49.8944	174.073	49.8944
	174.374	49.8944	174.373	49.8944
	174.675	49.8944	174.673	49.8944
	174.975	49.8944	174.973	49.8944
	175.275	49.8944	175.272	49.8944
	175.575	49.8944	175.572	49.8944
	175.875	49.8944	175.872	49.8944
	176.175	49.8944	176.172	49.8944
	176.475	49.8944	176.472	49.8944
	176.775	49.8944	176.772	49.8944
	177.075	49.8944	177.071	49.8944
	177.375	49.8944	177.371	49.8944
	177.675	49.8944	177.671	49.8944
	177.975	49.8944	177.971	49.8944
	178.275	49.8944	178.271	49.8944
	178.575	49.8944	178.571	49.8944
	178.875	49.8944	178.871	49.8944
	179.175	49.8944	179.17	49.8944
	179.475	49.8944	179.47	49.8944
	179.775	49.8944	179.77	49.8944
	180.075	49.8944	180.07	49.8944
	180.376	49.8944	180.37	49.8944
	180.676	49.8944	180.67	49.8944
	180.976	49.8944	180.969	49.8944
	181.276	49.8944	181.269	49.8944
	181.576	49.8944	181.569	49.8944
	181.876	49.8944	181.869	49.8944
	182.176	49.8944	182.169	49.8944
	182.476	49.8944	182.469	49.8944
	182.776	49.8944	182.768	49.8944
	183.076	49.8944	183.068	49.8944
	183.376	49.8944	183.368	49.8944
	183.676	49.8944	183.668	49.8944
	183.976	49.8944	183.968	49.8944
	184.276	49.8944	184.268	49.8944
	184.576	49.8944	184.568	49.8944
	184.876	49.8944	184.867	49.8944
	185.176	49.8944	185.167	49.8944
	185.476	49.8944	185.467	49.8944
	185.776	49.8944	185.767	49.8944
	186.077	49.8944	186.067	49.8944
	186.377	49.8944	186.367	49.8944
	186.677	49.8944	186.666	49.8944
	186.977	49.8944	186.966	49.8944
	187.277	49.8944	187.266	49.8944
	187.577	49.8944	187.566	49.8944
	187.877	49.8944	187.866	49.8944
	188.177	49.8944	188.166	49.8944
	188.477	49.8944	188.465	49.8944
	188.777	49.8944	188.765	49.8944
	189.077	49.8944	189.065	49.8944
	189.377	49.8944	189.365	49.8944
	189.677	49.8944	189.665	49.8944
	189.977	49.8944	189.965	49.8944
	190.277	49.8944	190.265	49.8944
	190.577	49.8944	190.564	49.8944
	190.877	49.8944	190.864	49.8944
	191.177	49.8944	191.164	49.8944
	191.477	49.8944	191.464	49.8944
	191.778	49.8944	191.764	49.8944
	192.078	49.8944	192.064	49.8944
	192.378	49.8944	192.363	49.8944
	192.678	49.8944	192.663	49.8944
	192.978	49.8944	192.963	49.8944
	193.278	49.8944	193.263	49.8944
	193.578	49.8944	193.563	49.8944
	193.878	49.8944	193.863	49.8944
	194.178	49.8944	194.162	49.8944
	194.478	49.8944	194.462	49.8944
	194.778	49.8944	194.762	49.8944
	195.078	49.8944	195.062	49.8944
	195.378	49.8944	195.362	49.8944
	195.678	49.8944	195.662	49.8944
	195.978	49.8944	195.962	49.8944
	196.278	49.8944	196.261	49.8944
	196.578	49.8944	196.561	49.8944
	196.878	49.8944	196.861	49.8944
	197.178	49.8944	197.161	49.8944
	197.479	49.8944	197.461	49.8944
	197.779	49.8944	197.761	49.8944
	198.079	49.8944	198.06	49.8944
	198.379	49.8944	198.36	49.8944
	198.679	49.8944	198.66	49.8944
	198.979	49.8944	198.96	49.8944
	199.279	49.8944	199.26	49.8944
	199.579	49.8944	199.56	49.8944
	199.879	49.8944	199.859	49.8944

## Sheet: Supplementary Fig. 16b
Supplementary Fig. 16b	Distance from the B0 center (mm)	B0 (T)
	0	11.7463
	20	11.7111
	40	11.6726
	60	11.5458
	80	11.4064
	100	11.2242
	120	11.0752
	125	10.9818
	130	10.8753
	135	10.7552
	140	10.6218
	145	10.4738
	150	10.3089
	155	10.1274
	160	9.9282
	165	9.7128
	170	9.4797
	175	9.2281
	180	8.9613
	185	8.6808
	190	8.3868
	195	8.0811
	200	7.7688
	205	7.4488
	210	7.1174
	215	6.7927
	220	6.4724
	225	6.1568
	230	5.8439
	235	5.5361
	240	5.2361
	245	4.9457
	250	4.6626
	255	4.3874
	260	4.1228
	265	3.8724
	270	3.6304
	275	3.3979
	280	3.1781
	285	2.9711
	290	2.7734
	295	2.5859
	300	2.4104
	305	2.2484
	310	2.0934
	315	1.9469
	320	1.8115
	325	1.6865
	330	1.5681
	335	1.4564
	340	1.3539
	345	1.2595
	350	1.1706

## Sheet: Supplementary Fig. 17
Supplementary Fig. 17	Mn2+ Concentration (mol/L)	FWHM (ppm)
	0	35.9	33.4	37.1
	0.02	1471	1395	1533
	0.04	2684	2593	2771
	0.06	3544	3403	3697
	0.08	4314	4162	4447
	0.1	4708	4601	4832

[truncated: 2 more sheets: Supplementary Fig. 18, Supplementary Fig. 23]
